# Supplementary material for: On the efficiency of the genetic code after frameshift mutations
Source: PeerJ. 2018 May 21;6:e4825. doi: 10.7717/peerj.4825 (PMC5967371; doi:10.7717/peerj.4825)
Supplement: Supplemental Information 1 — There are two matrices included: AA_names, which is a cell array including the names of the associated amino acids as well as their three- and one-letter abbreviation. random1, which includes in the first line the SGC, in the following 1,000,000 lines the million permutations. [file peerj-06-4825-s001.zip]

Archive with 3 entries (2 files):
- geyer_million_codes.mat
- __MACOSX/
- __MACOSX/._geyer_million_codes.mat
